# Supplementary material for: Studies on the Processes of Electron Capture and Clustering of Benzyl Chloride by Ion Mobility Spectrometry
Source: Molecules. 2021 Jul 28;26(15):4562. doi: 10.3390/molecules26154562 (PMC8348954; doi:10.3390/molecules26154562)
Supplement: Supplementary file 1 [file molecules-26-04562-s001.zip]

Archive with 1 entries (1 files):
- molecules-1293430-supplementary.pdf
